# Supplementary material for: Defective Monocyte Enzymatic Function and an Inhibitory Immune Phenotype in Human Immunodeficiency Virus-Exposed Uninfected African Infants in the Era of Antiretroviral Therapy
Source: J Infect Dis. 2022 Apr 11;226(7):1243–55. doi: 10.1093/infdis/jiac133 (PMC9518837; doi:10.1093/infdis/jiac133)
Supplement: jiac133_Supplementary_Data [file jiac133_supplementary_data.zip]

Archive with 12 entries (12 files):
- Slide10.tiff
- Slide11.tiff
- Slide12.tiff
- Slide13.tiff
- Slide14.tiff
- Slide15.tiff
- Slide6.tiff
- Slide7.tiff
- Slide8.tiff
- Slide9.tiff
- Supplementary_materials_clean210322.docx
- Supplementary_materials_tracked210322.docx
